# Supplementary material for: Harnessing Halogenated Zeolitic Imidazolate Frameworks for Alcohol Vapor Adsorption
Source: Molecules. 2024 Dec 10;29(24):5825. doi: 10.3390/molecules29245825 (PMC11678290; doi:10.3390/molecules29245825)
Supplement: Supplementary file 1 [file molecules-29-05825-s001.zip]

Archive with 1 entries (1 files):
- molecules-3349804-supplementary.pdf
